# Supplementary material for: Design and Synthesis of Brefeldin A-Isothiocyanate Derivatives with Selectivity and Their Potential for Cervical Cancer Therapy
Source: Molecules. 2023 May 23;28(11):4284. doi: 10.3390/molecules28114284 (PMC10254530; doi:10.3390/molecules28114284)
Supplement: Supplementary file 1 [file molecules-28-04284-s001.zip]

Archive with 1 entries (1 files):
- molecules-2395884-supplementary.pdf
